# Supplementary material for: Systematic Review and Meta-Analysis on the Sensitivity and Specificity of 13C/14C-Urea Breath Tests in the Diagnosis of Helicobacter pylori Infection
Source: Diagnostics (Basel). 2022 Oct 7;12(10):2428. doi: 10.3390/diagnostics12102428 (PMC9600925; doi:10.3390/diagnostics12102428)
Supplement: Supplementary file 1 [file diagnostics-12-02428-s001.zip]

Archive with 1 entries (1 files):
- diagnostics-1922714-supplementary.pdf
